# Supplementary material for: Selecting medical research data platforms for translational biomedical research: a five-tier overview and requirement-weighted assessment framework
Source: Front Digit Health. 2026 Jun 17;8:1814015. doi: 10.3389/fdgth.2026.1814015 (PMC13319098; doi:10.3389/fdgth.2026.1814015)
Supplement: Supplementary file 1 [file Supplementaryfile1.xlsx]

## Sheet: Scoring scheme
	How to score the requirements
	score	definition
	0	don't care
	1	low importance
	2	moderate importance
	3	important
	4	very important
	5	must have
	A total of about 100 points should be assigned to the 68 requirements. (It is then easier to compare across partners)
	Fill in your scores in Column D - the sum should be no more than 100 in cell F70.
	Please do not edit Colums E anf F.
	Some requirements in Column G have been set as fixed - they need to be met or the tool is disqualified.
	Fixed requirements are not going into the summary score. If ou disagree, please highligth the changes in G.

## Sheet: Requirement profile
Criteria	Features	definition	disqualifies (not to be scored)		vote 1	vote 2	vote 3	vote 4	vote 5		min	max	avg	median	Score (median)		HONIC		I2B2		BC Platform		VRE		INDOC		DNAnexus		NVIDIA		Rhino FCP		HDRP		Apheris			comment
Security and Privacy	encryption in transit	is the data encrypted during upload, download, … Implemented? (yes/no)	1		0	0	0	0	0		0	0	0	0	0		0	0	1	0	1	0	1	0	1	0	1	0	1	0	1	0	1	0	1	0
	encryption in storage	is the data encrypted on disk, cloud, … Implemented? (yes/no)	1		0	0	0	0	0		0	0	0	0	0		1	0	1	0	1	0	1	0	1	0	1	0	1	0	1	0	1	0	1	0
	RBAC	RBAC stands for Role-Based Access Control. It is a security paradigm that restricts system access to authorized users based on their roles within an organization. Implemened? (yes/no)	1		0	0	0	0	0		0	0	0	0	0		0	0	1	0	1	0	1	0	1	0	1	0	0	0	1	0	1	0	1	0
	anonymization	Anonymization ensures that the data cannot be traced back to an individual. Supported? (yes/no)			0	0	0	0	0		0	0	0	0	0		1	0	1	0	1	0	1	0	1	0	0	0	0	0	1	0	1	0	0	0
	deidentification	De-identification is the process of removing or modifying personal information from a data set so that individuals cannot be easily identified. Supported? (yes/no)			0	0	0	0	0		0	0	0	0	0		1	0	1	0	1	0	1	0	1	0	0	0	0	0	1	0	1	0	0	0
	secure cloud providers	is it offered as a hosted service in a secure cloud? (yes/no)			0	0	0	0	0		0	0	0	0	0		1	0	0	0	1	0	1	0	1	0	0	0	0	0	1	0	1	0	1	0
	on premise	can it be installed and operated locally? (yes/no)			0	0	0	0	0		0	0	0	0	0		0	0	1	0	1	0	1	0	1	0	0	0	0	0	1	0	1	0	0	0
Compliance and Regulatory Adherence	HIPAA compliance (US)	HIPAA stands for the Health Insurance Portability and Accountability Act. It is a U.S. law designed to protect patient health information and ensure privacy and security in healthcare. It sets standards for the handling of health data by healthcare providers, insurers, and their business associates. Compliant? (yes/no)			0	0	0	0	0		0	0	0	0	0		0	0	1	0	1	0	0	0	1	0	1	0	1	0	1	0	0	0	1	0
	GDPR compliance (EU)	GDPR compliance refers to adherence to the General Data Protection Regulation (GDPR), a comprehensive data protection law in the European Union. Compliant? (yes/no)	1		0	0	0	0	0		0	0	0	0	0		1	0	1	0	1	0	1	0	1	0	1	0	1	0	1	0	1	0	1	0
Interoperability on Standards	HL7 - FHIR	Can it connect to an FHIR server and import data from it? (yes/no)			0	0	0	0	0		0	0	0	0	0		1	0	1	0	1	0	1	0	1	0	0	0	0	0	1	0	1	0	0	0
	DICOM	Can it connect to an DICOM server and import data from it? (yes/no)			0	0	0	0	0		0	0	0	0	0		0	0	1	0	1	0	1	0	1	0	0	0	1	0	1	0	1	0	0	0
	OMOP	Does it support the import of OMOP formatted data? (yes/no)			0	0	0	0	0		0	0	0	0	0		0	0	1	0	1	0	1	0	1	0	0	0	0	0	1	0	1	0	0	0
	openEHR	Does it support the import of openEHR.org formatted data? (yes/no)			0	0	0	0	0		0	0	0	0	0		0	0	1	0	1	0	1	0	1	0	0	0	0	0	1	0	1	0	0	0
	CDISC	Does it support the import of CDISC formatted data? (yes/no)			0	0	0	0	0		0	0	0	0	0		0	0	0	0	1	0	0	0	0	0	0	0	0	0	0	0	1	0	0	0
	standardized terminologies	Does it support to load / store standardized terminologies like snomedCT, ICD10, … (yes/no)			0	0	0	0	0		0	0	0	0	0		1	0	1	0	1	0	1	0	1	0	0	0	1	0	1	0	1	0	0	0
	RDF	Can RDF (OWL) formatted data be imported? (yes/no)			0	0	0	0	0		0	0	0	0	0		0	0	0	0	0	0	1	0	1	0	0	0	0	0	0	0	0	0	0	0
Extensibility	APIs	Is there an API which can be used for scripting/automatization? (yes/no)			0	0	0	0	0		0	0	0	0	0		0	0	0	0	1	0	1	0	1	0	1	0	1	0	1	0	1	0	1	0
	open source	Is the code available under an Open Source license? (yes/no)			0	0	0	0	0		0	0	0	0	0		0	0	0	0	0	0	1	0	1	0	0	0	0	0	0	0	0	0	0	0
	modular design	Is the software delivered as independent components? Can it be configured using different selection of components? (yes/no)			0	0	0	0	0		0	0	0	0	0		1	0	0	0	1	0	1	0	1	0	0	0	1	0	1	0	1	0	1	0
	data export workflows	Does the system allow to select and export large quantities of data? (yes/no)			0	0	0	0	0		0	0	0	0	0		0	0	0	0	1	0	1	0	1	0	0	0	0	0	1	0	1	0	1	0
	3rd party software	Can 3rd party software be integrated into the system? (yes/no)	1		0	0	0	0	0		0	0	0	0	0		1	0	1	0	1	0	1	0	1	0	0	0	1	0	1	0	1	0	1	0
Data Quality and Integrity	data validation	Is data which is imported automatically validated? (yes/no)			0	0	0	0	0		0	0	0	0	0		1	0	1	0	1	0	1	0	1	0	1	0	1	0	1	0	1	0	1	0
	audit trails	Audit trails are systematic records that provide a detailed chronological log of all activities and changes made to a system, document, or dataset. Supported? (yes/no)	1		0	0	0	0	0		0	0	0	0	0		0	0	1	0	1	0	1	0	1	0	1	0	1	0	1	0	1	0	1	0
	ETL workflows	ETL stands for Extract, Transform, Load. Is a data integration process used to combine data from multiple sources into the system supported? (yes/no)			0	0	0	0	0		0	0	0	0	0		1	0	1	0	1	0	1	0	1	0	1	0	0	0	1	0	1	0	0	0
	data provenance	Is information about where data came from, how it has been transformed, and the processes it has undergone stored? (yes/no)			0	0	0	0	0		0	0	0	0	0		1	0	1	0	1	0	1	0	1	0	0	0	0	0	1	0	0	0	1	0
	FAIR data support	FAIR refers to a set of guiding principles aimed at making data Findable, Accessible, Interoperable, and Reusable. Are these principles supported? (yes/no)			0	0	0	0	0		0	0	0	0	0		0	0	0	0	1	0	1	0	1	0	0	0	0	0	1	0	1	0	0	0
	common data model	Are data models and mapping to them supported? (yes/no)			0	0	0	0	0		0	0	0	0	0		1	0	1	0	1	0	1	0	1	0	1	0	0	0	1	0	1	0	0	0
	NLP support	NLP stands for Natural Language Processing. Can free text be analysed and structured? (yes/no)			0	0	0	0	0		0	0	0	0	0		0	0	1	0	1	0	1	0	1	0	1	0	1	0	1	0	1	0	1	0
	ontology support	Can ontologies be integrated by mapping to them? (yes/no)			0	0	0	0	0		0	0	0	0	0		1	0	1	0	1	0	1	0	1	0	1	0	0	0	1	0	1	0	0	0
Usability and Accessibility	web frontend	Is there a graphical user fronted which can be accessd via web browser? (yes/no)			0	0	0	0	0		0	0	0	0	0		1	0	0	0	1	0	1	0	1	0	1	0	0	0	1	0	1	0	1	0
	customized forms	Can new data be entered by using customized forms? (yes/no)			0	0	0	0	0		0	0	0	0	0		0	0	0	0	0	0	1	0	0	0	0	0	0	0	0	0	1	0	0	0
	customized views	Can data be assembled in customized views? (yes/no)			0	0	0	0	0		0	0	0	0	0		0	0	0	0	0	0	1	0	1	0	0	0	0	0	0	0	1	0	0	0
	extensive documentation	Is there documentation for users, administrators, programmers available? (yes/no)			0	0	0	0	0		0	0	0	0	0		0	0	1	0	1	0	1	0	1	0	1	0	1	0	1	0	1	0	1	0
	training	Is user, administrator, developer training offered? (yes/no)			0	0	0	0	0		0	0	0	0	0		1	0	1	0	1	0	1	0	0	0	0	0	0	0	1	0	1	0	0	0
	support	Is there first and second level support available? (yes/no)			0	0	0	0	0		0	0	0	0	0		1	0	1	0	0	0	1	0	1	0	0	0	0	0	1	0	1	0	0	0
	facetted search	Facetted search is a search technique that allows users to refine their search results by applying multiple filters or facets based on different attributes or categories. (yes/no)			0	0	0	0	0		0	0	0	0	0		0	0	0	0	0	0	1	0	0	0	0	0	0	0	0	0	0	0	0	0
	semantic search	Semantic search is an advanced search technique that aims to improve search accuracy by understanding the meaning and context of the search query, rather than relying solely on keyword matching. Does the system offer semantic search? (yes/no)			0	0	0	0	0		0	0	0	0	0		0	0	0	0	0	0	0	0	1	0	0	0	0	0	0	0	0	0	0	0
Scalability and Performance	large volumes	Can it handle massive data sets or fast incoming data? (yes/no)			0	0	0	0	0		0	0	0	0	0		1	0	0	0	1	0	1	0	1	0	1	0	1	0	1	0	1	0	1	0
	multiple users	Can it handle mutliple users at the same time? i.e. concurrent access to data? (yes/no)			0	0	0	0	0		0	0	0	0	0		0	0	0	0	1	0	1	0	1	0	0	0	0	0	1	0	1	0	1	0
	monitoring	Can the system performance be monitored in order to see bottlenecks? (yes/no)			0	0	0	0	0		0	0	0	0	0		1	0	0	0	1	0	1	0	1	0	0	0	0	0	1	0	1	0	0	0
Collaboration and Sharing Capabilities	federated queries	Does is it support to query multiple end points / data sets? (yes/no)			0	0	0	0	0		0	0	0	0	0		0	0	1	0	1	0	1	0	0	0	0	0	1	0	1	0	1	0	0	0
	multiple instances	Can multiple instances of the system be deployed and connected (vs a single centralized one? (yes/no)			0	0	0	0	0		0	0	0	0	0		0	0	1	0	1	0	1	0	0	0	0	0	0	0	1	0	1	0	0	0
	shared workspaces	Are shared workspace implemented? (are teams/project groups supported) (yes/no)			0	0	0	0	0		0	0	0	0	0		1	0	1	0	1	0	1	0	1	0	1	0	1	0	1	0	1	0	0	0
	permission management	Can the access (for people to data) been granted on an individual basis? (yes/no)			0	0	0	0	0		0	0	0	0	0		1	0	1	0	1	0	1	0	1	0	0	0	0	0	1	0	1	0	1	0
	shared data access	Is shared data access implemented for individual data sets? (yes/no)			0	0	0	0	0		0	0	0	0	0		0	0	1	0	1	0	1	0	1	0	1	0	0	0	1	0	1	0	1	0
Cost and Sustainability	long term support	Is long term support granted? (yes/no)			0	0	0	0	0		0	0	0	0	0		1	0	1	0	0	0	1	0	1	0	0	0	0	0	1	0	1	0	1	0
	release cycles	Are there frequent release cycles (at least once a year)? (yes/no)			0	0	0	0	0		0	0	0	0	0		0	0	1	0	0	0	0	0	0	0	1	0	0	0	0	0	1	0	0	0
	out of the box installation	Can the system rapidly be setup and configured for the use cases? (yes/no)			0	0	0	0	0		0	0	0	0	0		0	0	1	0	0	0	1	0	0	0	0	0	0	0	1	0	1	0	0	0
	configuration management	Is there an extensive management for the configuration (more than than just files to be edited)? (yes/no)			0	0	0	0	0		0	0	0	0	0		0	0	0	0	1	0	1	0	0	0	0	0	0	0	0	0	1	0	1	0
	SaaS - hosting	Can it be installed and scaled in the cloud? (yes/no)			0	0	0	0	0		0	0	0	0	0		1	0	1	0	1	0	1	0	1	0	0	0	0	0	1	0	0	0	0	0
Ethical Considerations	informed consent	Can informed consent be managed by the system? (yes/no)			0	0	0	0	0		0	0	0	0	0		1	0	0	0	1	0	1	0	1	0	0	0	0	0	1	0	1	0	0	0
	ethical reviews	Can ethical reviews be managed by the system? (yes/no)			0	0	0	0	0		0	0	0	0	0		1	0	1	0	1	0	1	0	1	0	1	0	0	0	0	0	1	0	1	0
Data Modalities and Supported Models/Formats	clinical routine data	demographics data, clinical notes, treatment plans, … (yes/no)			0	0	0	0	0		0	0	0	0	0		1	0	1	0	1	0	1	0	1	0	1	0	1	0	1	0	1	0	1	0
	life style data	dietary habits, sleep patterns, health monitoring (yes/no)			0	0	0	0	0		0	0	0	0	0		0	0	1	0	1	0	1	0	0	0	0	0	0	0	1	0	1	0	1	0
	imaging data	CT, MRI, … (yes/no)			0	0	0	0	0		0	0	0	0	0		0	0	1	0	1	0	1	0	1	0	1	0	1	0	1	0	1	0	1	0
	phenotypic data	symptoms, diseases, treatment response (yes/no)			0	0	0	0	0		0	0	0	0	0		1	0	1	0	1	0	1	0	0	0	0	0	0	0	1	0	1	0	1	0
	medication	(yes/no)			0	0	0	0	0		0	0	0	0	0		0	0	1	0	1	0	1	0	1	0	0	0	0	0	1	0	1	0	1	0
	laboratory data	(yes/no)			0	0	0	0	0		0	0	0	0	0		1	0	1	0	1	0	1	0	1	0	0	0	0	0	1	0	1	0	1	0
	suvey data, PROMs	Patient-Reported Outcome Measures (yes/no)			0	0	0	0	0		0	0	0	0	0		0	0	1	0	1	0	1	0	1	0	0	0	1	0	1	0	1	0	1	0
	sensor data, wearables	(yes/no)			0	0	0	0	0		0	0	0	0	0		0	0	0	0	0	0	1	0	1	0	1	0	1	0	0	0	0	0	1	0
	OMICs data	(yes/no)			0	0	0	0	0		0	0	0	0	0		0	0	1	0	1	0	1	0	1	0	0	0	1	0	1	0	1	0	1	0
Analytics and AI	statistical tools	Are any standard statistical tools included? (yes/no)			0	0	0	0	0		0	0	0	0	0		0	0	1	0	1	0	1	0	1	0	0	0	0	0	1	0	1	0	1	0
	analysis workflows	Are analysis workflows supported? (yes/no)			0	0	0	0	0		0	0	0	0	0		0	0	1	0	1	0	1	0	1	0	1	0	1	0	1	0	1	0	0	0
	ML model building	Can machine learning models be trained? (yes/no)			0	0	0	0	0		0	0	0	0	0		0	0	0	0	0	0	1	0	0	0	0	0	1	0	1	0	0	0	1	0
	ML model application	Can machine learning models be used? (yes/no)			0	0	0	0	0		0	0	0	0	0		0	0	0	0	0	0	1	0	0	0	0	0	1	0	1	0	0	0	1	0
	data visualization, charts	Are data visualization tools includes? (yes/no)			0	0	0	0	0		0	0	0	0	0		0	0	1	0	1	0	1	0	1	0	0	0	0	0	1	0	1	0	0	0
	reports	Can reports be generated by the system? (yes/no)			0	0	0	0	0		0	0	0	0	0		0	0	1	0	1	0	1	0	1	0	0	0	0	0	1	0	1	0	0	0
	scripting (R, python, …)	Are scripting languages supported to run small analysis scripts (i.e. Jupyter Notebooks) (yes/no)			0	0	0	0	0		0	0	0	0	0		1	0	1	0	1	0	1	0	1	0	0	0	0	0	1	0	1	0	1	0
			TRUE		0	0	0	0	0		0	0	0	0	0		29	0	47	0	55	0	64	0	55	0	23	0	24	0	57	0	58	0	36	0
																	HONIC		I2B2		BC Platform		VRE		INDOC		DNAnexus		NVIDIA		Rhino FCP		HDRP		Apheris
																			features	score
