# Supplementary material for: Selecting medical research data platforms for translational biomedical research: a five-tier overview and requirement-weighted assessment framework
Source: Front Digit Health. 2026 Jun 17;8:1814015. doi: 10.3389/fdgth.2026.1814015 (PMC13319098; doi:10.3389/fdgth.2026.1814015)
Supplement: Supplementary file 16 [file Table1.xlsx]

## Sheet: Sheet1
The health care data platforms have been extracted from PubMed
Platform	Application	Full Address Webpage	Type	Country	Important Details
iProX	Proteomics data sharing	https://www.iprox.cn	Open Source	China	Federated data sharing
The Oncology Data Network (ODN)	Oncology data sharing	https://pubmed.ncbi.nlm.nih.gov/31488619/	Commercial	Various countries	Federated learning for oncology data
MyData	Health data sharing	https://pubmed.ncbi.nlm.nih.gov/35840936/	Open Source	Various countries	Focuses on patient data privacy
Precision Medicine Platform (PMP)	Precision medicine data sharing	https://precision.heart.org/	Commercial	USA	Advanced analytics and data integration, uses federated learning
ReportFlow	Health data reporting	https://pubmed.ncbi.nlm.nih.gov/33407445/	Academic	USA	Open-source reporting tool
The TB Portals	Tuberculosis data sharing	https://pubmed.ncbi.nlm.nih.gov/28904183/	Academic	Various countries	Focuses on global TB data sharing
Vol-PACT	Oncology data sharing	https://pubmed.ncbi.nlm.nih.gov/30652552/	Academic	USA	Focuses on volume measurement in cancer treatment
VDJServer	Immune receptor data sharing	https://pubmed.ncbi.nlm.nih.gov/29867956/	Academic	USA	Cloud-based platform for immune receptor data
REDCap	Data capture for research	https://pubmed.ncbi.nlm.nih.gov/23149159/	Academic	USA	Widely used in clinical research, supports distributed data collection
WARP (SHARE project)	Data sharing in health research	http://www.pcori.org/research-results/2015/share-project	Academic	USA	Supports sharing research data
TYPENED	Diabetes research data	https://pubmed.ncbi.nlm.nih.gov/23369392/	Academic	Various countries	Focuses on type 1 diabetes data sharing
ResearchKit	Health research data collection	https://pubmed.ncbi.nlm.nih.gov/27031856/	Open Source	USA	Mobile platform for health research
the MEW Network informatics platform	Data sharing in medical research	https://journals.sagepub.com/doi/10.1177/1460458215572924?url_ver=Z39.88-2003&rfr_id=ori:rid	Academic	Various countries	Focuses on medical research data sharing
		.org&rfr_dat=cr_pub%20%200pubmed
"MonDossierMedical.ch"	Personal health record	https://pubmed.ncbi.nlm.nih.gov/26118230/	Commercial	Switzerland	Personal health record system
Shanghai Biobank	Biobank data sharing	https://pubmed.ncbi.nlm.nih.gov/25686046/	Academic	China	Focuses on biobank data sharing
OCTANE	Oncology data sharing	https://pubmed.ncbi.nlm.nih.gov/31708655/	Academic	Various countries	Focuses on oncology data sharing
Medical-Block	Medical blockchain platform	https://pubmed.ncbi.nlm.nih.gov/35232718/	Commercial	Various countries	Uses blockchain for medical data
Project Datasphere	Cancer research data sharing	https://www.projectdatasphere.org/	Academic	USA	Focuses on cancer research data sharing
ImmPort	Immunology data sharing	https://www.immport.org/	Academic	USA	Immunology data sharing platform
CSDR (Clinical Study Data Request)	Clinical trial data sharing	https://www.clinicalstudydatarequest.com/	Academic	Various countries	Facilitates access to clinical trial data
SOAR (Sharing Open Access Repository)	Data sharing repository	https://www.soar.org/	Academic	Various countries	Open access data repository
BioLINCC	Biologic specimen and data repository	https://biolincc.nhlbi.nih.gov/	Academic	USA	Repository for biological specimens and data
GENIE (Genomics Evidence Neoplasia Information Exchange)	Genomics data sharing	https://www.aacr.org/research/genie/	Academic	Various countries	Focuses on sharing genomic data for cancer research
clinical Real-world Data of Patients with Diabetes (RDDP)	Diabetes research data	https://www.ncbi.nlm.nih.gov/pmc/articles/PMC9791221/	Academic	Various countries	Focuses on real-world diabetes data
EMIF-Platform (European Medical Information Framework)	Medical information sharing	https://www.emif.eu/	Academic	Europe	Federated data sharing platform for medical informatio
The health care data platforms have been extracted from Google.
Platform	Application	Address	Type	Country	Important Details
Truveta	Health Data Collaboration	truveta.com/members	Commercial	USA	Collaboration among 20+ US health systems to improve patient outcomes through data.
OpenSAFELY	Electronic Health Records Analysis	opensafely.org/about	Open Source	UK	Provides open, transparent analyses of electronic health records data to support health research.
NHS Federated Data Platform (FDP)	Health Data Integration	england.nhs.uk	Public	UK	Integrates data across NHS services for better patient care and health research.
International Clinical Trials Registry Platform (ICTRP)	Clinical Trials Data Transparency	who.int/clinical-trials-registry-platform	Public	International	WHO's platform that ensures transparency and access to clinical trial data worldwide.
The National Electronic Health Record (NEHR)	Centralized Electronic Health Records	synapxe.sg/healthtech/national-programmes/national-electronic-health-record-nehr	Public	Singapore	Centralized electronic health records to improve healthcare delivery across Singapore.
Snowflake	Health Data Platform	snowflake.com/en/solutions/industries/healthcare-and-life-sciences	Commercial	USA	Provides a cloud data platform to integrate and analyze health data for research and clinical applications.
PocketHealth	Medical Imaging Access	pockethealth.com	Commercial	Canada	Enables patients and providers to access and share medical imaging records easily.
AmbraHealth	Medical Imaging Management	ambrahealth.com	Commercial	USA	Cloud-based medical imaging management and exchange solutions for improved patient care.
Change Healthcare	Comprehensive Imaging Solutions	changehealthcare.com	Commercial	USA	Provides comprehensive imaging solutions that enhance workflow efficiency and patient care.
Medchart	Medical Records Retrieval and Sharing	medchart.com	Commercial	Canada	Simplifies the retrieval, digitization, and sharing of medical records for patients and providers.
Nuance PowerShare	Medical Imaging Sharing	nuance.com	Commercial	USA	Cloud-based medical imaging sharing and collaboration platform that integrates with existing workflows.
ChartRequest	Medical Records Requests	chartrequest.com	Commercial	USA	Facilitates secure and efficient medical record requests and sharing between providers and patients.
Epic’s Care Everywhere	Health Information Exchange	health.ucsd.edu	Commercial	USA	Nationwide health information exchange network that allows for seamless data sharing between Epic EHR users.
Datavant	Health Data Connectivity	datavant.com	Commercial	USA	Provides data connectivity solutions to safely link healthcare data across different platforms and organizations for research and clinical insights.
Optum Data Exchange	Health Data Integration	optum.com	Commercial	USA	Integrates health data from various sources to enhance care delivery, research, and analytics.
Zenome	Genomic Data Management	zenome.io	Commercial	Russia	Blockchain-based platform that enables users to own and manage their genomic and health data securely.
Health Wizz	Personal Health Data Management	healthwizz.com	Commercial	USA	Empowers users to aggregate, manage, and share their personal health data securely using blockchain technology.
Apertiva	Health Data Management	apertiva.com	Commercial	USA	Offers a platform for managing and analyzing large-scale health data for improved clinical and operational outcomes.
Longenesis	Health Data Exchange	longenesis.com	Commercial	Hong Kong	Connects healthcare providers, patients, and researchers for secure and compliant data exchange and management.
HIT Foundation	Health Data Trading	hitfoundation.com	Commercial	Switzerland	Blockchain-based platform that enables users to trade their health data while maintaining privacy and security.
SimplyVital Health	Healthcare Data Interoperability	simplyvitalhealth.com	Commercial	USA	Uses blockchain technology to improve healthcare outcomes and reduce costs by enhancing data interoperability and security.
Skychain	Medical Data and AI Solutions	skychain.global	Commercial	Russia	AI-based infrastructure for medical data and healthcare solutions development, focusing on diagnostics and treatment.
My Health My Data	Health Data Control	myhealthmydata.com	Public	Italy	EU-funded project that leverages blockchain to empower individuals with control over their health data.
BurstIQ	Secure Health Data Sharing	burstiq.com	Commercial	USA	Blockchain-based platform for secure data sharing, allowing for better healthcare outcomes and research collaboration.
Medicalchain	User-centric Electronic Health Records	medicalchain.com	Commercial	UK	Uses blockchain technology to create a user-centric electronic health record system, improving data security and interoperability.
DXC Technology	Healthcare Data Management	dxc.technology	Commercial	USA	Provides technology solutions for healthcare data management, including analytics and cloud services.
Cloudticity	Cloud-based Healthcare Solutions	cloudticity.com	Commercial	USA	Offers cloud-based solutions to manage, secure, and analyze healthcare data to improve patient outcomes and operational efficiency.
HealthVerity	Health Data Linking and Privacy Solutions	healthverity.com	Commercial	USA	Provides data linking, privacy, and exchange solutions to enable comprehensive, real-world data for research and clinical use.
CoverUS	Personal Health Data Monetization	coverus.io	Commercial	USA	Empowers patients to own and monetize their health data using blockchain technology, enhancing privacy and data sharing.
The health care data platforms have been extracted from Google scholar.
Platform	Application	Full Address	Type	Country	Important Details
GIFT-Cloud	Medical imaging data sharing and analysis	https://www.sciencedirect.com/science/article/pii/S016926071630654X	Academic	UK	Swarm learning
BlocHIE	Blockchain-based health information exchange	https://ieeexplore.ieee.org/abstract/document/8421331	Research	China	Blockchain technology
The South Korea HIE platform	Health information exchange	https://www.ncbi.nlm.nih.gov/pmc/articles/PMC4330195/	National	South Korea	Federated learning
CDSS platform	Clinical decision support system	https://www.mdpi.com/1660-4601/17/1/73	Research	Global	AI-driven decision support
HEALTHeLINK	Regional health information exchange	https://academic.oup.com/jamia/article/22/6/1183/2357854	Regional	USA	Data integration for clinical use
the Swedish national HIE platform	Health information exchange	N/A	National	Sweden	National HIE infrastructure
DRI	Data repository infrastructure	https://www.cai.sk/ojs/index.php/cai/article/view/883/0	Research	Slovakia	Data repository
SMART on FHIR	Standard for healthcare application development	https://academic.oup.com/jamia/article/23/5/899/2379865	Open source	Global	Uses FHIR (Fast Healthcare Interoperability Resources)
IoMT platform	Internet of Medical Things platform	https://journals.sagepub.com/doi/full/10.1177/1550147719889591	Commercial	Global	IoT-based healthcare solutions
the WCH-BDP or the platform hereafter	Blockchain-based health data platform	https://medinform.jmir.org/2022/4/e36481/	Research	Global	Blockchain technology
SynEx	Medical data exchange system	https://www.sciencedirect.com/science/article/abs/pii/S1386505600000848	Research	Global	Data exchange platform
CUREX	Secure data exchange for healthcare	https://ieeexplore.ieee.org/abstract/document/8787402	Research	EU	Blockchain and AI for security
Medoop	Medical data management platform	https://ieeexplore.ieee.org/abstract/document/6720779	Research	China	Big data processing
MedRec	Blockchain-based medical record system	https://ieeexplore.ieee.org/abstract/document/7573685	Research	USA	Blockchain technology
MEDCARE	Healthcare management platform	https://sirjana.in/wp-content/uploads/2024/04/8.SRJ23A428.pdf	Research	Global	AI and big data
SNOMED CT	Systematized Nomenclature of Medicine - Clinical Terms	https://ceur-ws.org/Vol-3191/paper11.pdf	Open source	Global	Clinical terminology standard
PCHR	Personal Controlled Health Record	https://link.springer.com/article/10.1186/1472-6947-7-25	Research	Global	Personal health record management
HealthPocket	Health data storage and exchange	https://ieeexplore.ieee.org/abstract/document/9841542	Commercial	USA	Health data exchange
MIDAS	Medical Image Database System	https://ieeexplore.ieee.org/abstract/document/4588923	Research	Global	Medical imaging storage
List of open source image storage (PACS) solutions	Medical image storage solutions	https://www.sciencedirect.com/science/article/pii/S1120179721000958	Open source	Global	Various PACS solutions
XNAT	Extensible Neuroimaging Archive Toolkit	https://www.xnat.org/about	Open source	USA	Neuroimaging data storage and management
Kheops	Medical imaging data management	https://kheops.online/	Open source	France	Medical imaging storage
Dicoogle	Medical image retrieval system	https://www.dicoogle.com/	Open source	Portugal	DICOM medical image management
Orthanc-Server	Lightweight DICOM server	https://www.orthanc-server.com/	Open source	Belgium	DICOM server for medical imaging
OHIF	Open Health Imaging Foundation	https://ohif.org/	Open source	Global	Medical imaging viewer
JVS DICOM	Medical image viewer and storage	https://wsiserver.jilab.fi/old-jvsmicroscope-software/	Open source	Finland	DICOM viewer and storage
EasyPACS	Easy Picture Archiving and Communication System	https://mehmetsen80.github.io/EasyPACS/	Open source	Global	Medical imaging storage
PacsOne	PACS server software	https://www.pacsone.net/solutions.htm?	Commercial	USA	PACS server
Dcm4Che	Open source medical image management	https://www.dcm4che.org/	Open source	Global	DICOM management
NeurDICOM	DICOM server for neuroimaging	https://github.com/reactmed/neurdicom	Open source	Global	Neuroimaging DICOM server
CMRAD platform	Medical image storage solutions	https://www.sciencedirect.com/science/article/pii/S1120179721000958	Open source	Global	Medical image storage
HSPC	Health Services Platform Consortium	https://www.researchgate.net/profile/Daniel-Fuerstenau/publication/309203519_Open_Digital_Platforms_in_Health_Care_Implementation_and_Scaling_Strategies/links/5805036e08aef87fbf3bad96/Open-Digital-Platforms-in-Health-Care-Implementation-and-Scaling-Strategies.pdf	Open source	USA	Healthcare application development
Carebox	Healthcare data management	https://www.researchgate.net/profile/Daniel-Fuerstenau/publication/309203519_Open_Digital_Platforms_in_Health_Care_Implementation_and_Scaling_Strategies/links/5805036e08aef87fbf3bad96/Open-Digital-Platforms-in-Health-Care-Implementation-and-Scaling-Strategies.pdf	Commercial	USA	Patient data management
St. Mary’s University	Academic research platform	https://www.researchgate.net/profile/Daniel-Fuerstenau/publication/309203519_Open_Digital_Platforms_in_Health_Care_Implementation_and_Scaling_Strategies/links/5805036e08aef87fbf3bad96/Open-Digital-Platforms-in-Health-Care-Implementation-and-Scaling-Strategies.pdf	Academic	UK	Various academic research projects
Skyaid	Healthcare data sharing	https://www.researchgate.net/profile/Daniel-Fuerstenau/publication/309203519_Open_Digital_Platforms_in_Health_Care_Implementation_and_Scaling_Strategies/links/5805036e08aef87fbf3bad96/Open-Digital-Platforms-in-Health-Care-Implementation-and-Scaling-Strategies.pdf	Commercial	Global	Data sharing for healthcare
Smart Health IT	Health IT platform	https://www.researchgate.net/profile/Daniel-Fuerstenau/publication/309203519_Open_Digital_Platforms_in_Health_Care_Implementation_and_Scaling_Strategies/links/5805036e08aef87fbf3bad96/Open-Digital-Platforms-in-Health-Care-Implementation-and-Scaling-Strategies.pdf	Open source	Global	Health IT applications
23andMe, PLM, and PmP	Genetic and patient data sharing	https://journals.sagepub.com/doi/full/10.1177/2053951716654173	Commercial	USA	Genetic data sharing
AIDA platform	AI-based data analytics	https://www.mdpi.com/1424-8220/19/19/4283	Research	Global	AI for medical data analysis
MA (Mobile Agent) model platform	Mobile agent-based platform	https://www.mdpi.com/1424-8220/19/19/4283	Research	Global	Mobile agents for data processing
Vicinity platform	IoT-based healthcare platform	https://www.mdpi.com/1424-8220/19/19/4283	Research	Global	IoT integration
RITHME	Remote Intelligent Telehealth Monitoring Environment	https://ebooks.iospress.nl/volumearticle/17996	Research	Global	Telehealth monitoring
GenderMed-Wiki	Gender-specific health information	www.gendermed-wiki.de	Open source	Germany	Gender-specific medical information
M-TIBA	Mobile health payment platform	https://journals.plos.org/plosone/article?id=10.1371/journal.pone.0222651	Commercial	Kenya	Mobile health payments
EMIF Catalogu	European Medical Information Framework	https://www.sciencedirect.com/science/article/abs/pii/S138650561830830X	Research	EU	Health data cataloging
SPSP	Secure Personal Storage Platform	https://www.microbiologyresearch.org/content/journal/mgen/10.1099/mgen.0.001001	Research	Global	Secure data storage
Health Avatar Platform	Digital health avatar	https://medinform.jmir.org/2021/6/e26230/	Research	Global	Digital representation of health data
iBM Cognos platform	Business intelligence platform	https://www.ncbi.nlm.nih.gov/pmc/articles/PMC4419910/	Commercial	Global	Business intelligence for healthcare
Microsoft's Amalga platform	Healthcare data integration	https://www.ncbi.nlm.nih.gov/pmc/articles/PMC4419910/	Commercial	USA	Healthcare data integration ​​
The health care data platforms have been extracted from ChatGPT:
Epic Systems	Electronic Health Records	https://www.epic.com/	Commercial	USA	Leading EHR provider, widely used in hospitals
Cerner	Electronic Health Records	https://www.cerner.com/	Commercial	USA	Major EHR provider, extensive interoperability
Allscripts	Electronic Health Records	https://www.allscripts.com/	Commercial	USA	EHR and practice management solutions
Meditech	Electronic Health Records	https://www.meditech.com/	Commercial	USA	EHR solutions for healthcare organizations
eClinicalWorks	Electronic Health Records	https://www.eclinicalworks.com/	Commercial	USA	Comprehensive EHR solutions for ambulatory settings
Athenahealth	Electronic Health Records	https://www.athenahealth.com/	Commercial	USA	Cloud-based EHR and practice management
NextGen Healthcare	Electronic Health Records	https://www.nextgen.com/	Commercial	USA	EHR and practice management solutions
Practice Fusion	Electronic Health Records	https://www.practicefusion.com/	Commercial	USA	Cloud-based EHR for small practices
Greenway Health	Electronic Health Records	https://www.greenwayhealth.com/	Commercial	USA	Integrated EHR and practice management
McKesson	Healthcare Services	https://www.mckesson.com/	Commercial	USA	Supply chain management and healthcare services
Carequality	Health Information Exchange	https://www.carequality.org/	Collaborative	USA	Nationwide health information exchange
CommonWell Health Alliance	Health Information Exchange	https://www.commonwellalliance.org/	Collaborative	USA	Interoperability services for healthcare
DirectTrust	Health Information Exchange	https://www.directtrust.org/	Non-profit	USA	Trust framework for secure health information exchange
Health Gorilla	Health Information Exchange	https://www.healthgorilla.com/	Commercial	USA	Interoperability and clinical network
Strategic Health Information Exchange Collaborative (SHIEC)	Health Information Exchange	https://strategichie.com/	Collaborative	USA	Network of health information exchanges
Manifest MedEx	Health Information Exchange	https://manifestmedex.org/	Non-profit	USA	California’s health information network
Healthix	Health Information Exchange	https://healthix.org/	Non-profit	USA	Largest public HIE in New York
Kansas Health Information Network (KHIN)	Health Information Exchange	https://www.khinonline.org/	Non-profit	USA	Health information exchange in Kansas
Michigan Health Information Network (MiHIN)	Health Information Exchange	https://mihin.org/	Non-profit	USA	Statewide health information exchange
Delaware Health Information Network (DHIN)	Health Information Exchange	https://dhin.org/	Non-profit	USA	First operational statewide health information exchange
Amazon Web Services (AWS) Health	Cloud-Based Hosting	https://aws.amazon.com/health/	Commercial	USA	Cloud services for healthcare
Google Cloud Healthcare	Cloud-Based Hosting	https://cloud.google.com/healthcare	Commercial	USA	Cloud solutions for healthcare data
Microsoft Azure for Health	Cloud-Based Hosting	https://azure.microsoft.com/en-us/industries/health/	Commercial	USA	Cloud platform for healthcare
IBM Cloud Health	Cloud-Based Hosting	https://www.ibm.com/industries/healthcare	Commercial	USA	Cloud services for healthcare
Oracle Health	Cloud-Based Hosting	https://www.oracle.com/industries/healthcare/	Commercial	USA	Cloud infrastructure for healthcare
Dell EMC Healthcare	Cloud-Based Hosting	https://www.dellemc.com/en-us/healthcare/index.htm	Commercial	USA	Data storage and cloud solutions for healthcare
SAP Health	Cloud-Based Hosting	https://www.sap.com/industries/healthcare.html	Commercial	Germany	Cloud solutions for healthcare
ServiceNow Healthcare	Cloud-Based Hosting	https://www.servicenow.com/solutions/healthcare.html	Commercial	USA	Workflow automation for healthcare
Rackspace Healthcare Cloud	Cloud-Based Hosting	https://www.rackspace.com/healthcare	Commercial	USA	Cloud hosting and services for healthcare
Open Health Imaging Foundation (OHIF)	Research-Focused Platform	https://ohif.org/	Open source	USA	Open source imaging informatics
NCI Cancer Imaging Archive (TCIA)	Research-Focused Platform	https://www.cancerimagingarchive.net/	Research	USA	Cancer imaging data
Synapse (Sage Bionetworks)	Research-Focused Platform	https://www.synapse.org/	Research	USA	Data sharing and collaborative research
Vivli	Research-Focused Platform	https://vivli.org/	Research	USA	Data sharing for clinical trials
OpenNeuro	Research-Focused Platform	https://openneuro.org/	Open source	USA	Open access neuroimaging data
TranSMART	Research-Focused Platform	https://transmartfoundation.org/	Open source	USA	Data sharing for translational research
i2b2 (Informatics for Integrating Biology and the Bedside)	Research-Focused Platform	https://www.i2b2.org/	Research	USA	Integrating clinical and genomic data
CaBIG (Cancer Biomedical Informatics Grid)	Research-Focused Platform	https://cabig.nci.nih.gov/	Research	USA	Cancer research data infrastructure
VRE Charité	Research-Focused Platform	https://www.vre-charite.de/	Research	Germany	Virtual research environment
UK Biobank	Research-Focused Platform	https://www.ukbiobank.ac.uk/	Research	UK	Large-scale biomedical database
BC Platforms	Research-Focused Platform	https://www.bcplatforms.com/	Commercial	Finland	Genomic data management
Aridhia	Research-Focused Platform	https://www.aridhia.com/	Commercial	UK	Data analysis for healthcare and research
DNANexus	Research-Focused Platform	https://www.dnanexus.com/	Commercial	USA	Cloud-based genome informatics
DataSphere	Research-Focused Platform	https://datasphere.com/	Commercial	USA	Data management and sharing
OpenClinica	Research-Focused Platform	https://www.openclinica.com/	Open source	USA	Clinical trial data management
REDCap (Research Electronic Data Capture)	Research-Focused Platform	https://projectredcap.org/	Open source	USA	Data capture for research studies
Apple Health Records	Personal Health Records	https://www.apple.com/healthcare/health-records/	Commercial	USA	Personal health records on Apple devices
MyChart (Epic)	Personal Health Records	MyChart is typically accessed through healthcare provider portals powered by Epic Systems	Commercial	USA	Patient portal for accessing personal health records
Blue Button 2.0	Personal Health Records	https://bluebutton.cms.gov/	Government	USA	Medicare data access for patients
Patientory	Personal Health Records	https://patientory.com/	Commercial	USA	Blockchain-based personal health records
HealthVault (Microsoft)	Personal Health Records	HealthVault has been retired by Microsoft	Retired	USA	Personal health record management
FollowMyHealth	Personal Health Records	https://www.followmyhealth.com/	Commercial	USA	Patient portal for accessing health records
Get Real Health	Personal Health Records	https://getrealhealth.com/	Commercial	USA	Personal health record management
CareCloud	Practice Management	https://www.carecloud.com/	Commercial	USA	Practice management solutions
atientSafe Solutions	Healthcare Communication	https://www.patientsafesolutions.com/	Commercial	USA	Communication and workflow optimization for clinical environments
ClearDATA	Healthcare IT	https://www.cleardata.com/	Commercial	USA	Cloud-based data security and compliance
TrueVault	Data Security	https://www.truevault.com/	Commercial	USA	HIPAA-compliant data storage
FireEye	Cybersecurity	https://www.fireeye.com/	Commercial	USA	Threat intelligence and network security
All of Us Research Program (NIH)	Collaborative Research	https://allofus.nih.gov/	Academic/Government	USA	Federated data sharing
Global Alliance for Genomics and Health (GA4GH)	Collaborative Research	https://www.ga4gh.org/	Academic/Open	Global	Standards for genomics and health data sharing
European Open Science Cloud (EOSC)	Collaborative Research	https://eosc.eu/	Academic/Open	EU	Open science cloud infrastructure
BBMRI-ERIC	Biobanking and Biomolecular Resources	https://www.bbmri-eric.eu/	Academic/Open	EU	Biobanking network
The Human Connectome Project	Neuroimaging	https://www.humanconnectome.org/	Academic	USA	Mapping human brain connectivity
The Alzheimer’s Disease Neuroimaging Initiative (ADNI)	Neuroimaging	http://adni.loni.usc.edu/	Academic	USA	Alzheimer's disease research
EGA (European Genome-phenome Archive)	Genomics	https://ega-archive.org/	Academic/Open	EU	Archiving and sharing genetic and phenotypic data
BioData Catalyst (NHLBI)	Collaborative Research	https://biodatacatalyst.nhlbi.nih.gov/	Academic/Government	USA	Cloud-based data sharing platform
DataCite	Research Data Management	https://www.datacite.org/	Non-Profit	Global	DOIs for research data
Medicalchain	Blockchain in Healthcare	https://medicalchain.com/	Commercial	UK	Blockchain-based health records
Solve.Care	Blockchain in Healthcare	https://solve.care/	Commercial	USA	Decentralized healthcare administration
BurstIQ	Blockchain in Healthcare	https://www.burstiq.com/	Commercial	USA	Blockchain for health data ownership
Guardtime Health	Blockchain in Healthcare	https://guardtime.com/	Commercial	Estonia	Blockchain for health data integrity
Blockpharma	Blockchain in Pharmaceuticals	https://blockpharma.io/	Commercial	France	Blockchain for pharmaceutical supply chain
Chronicled	Blockchain in Supply Chain	https://chronicled.com/	Commercial	USA	Blockchain for supply chain integrity
Nebula Genomics	Blockchain in Genomics	https://www.nebula.org/	Commercial	USA	Blockchain for genomic data privacy
Patientory	Blockchain in Healthcare	https://patientory.com/	Commercial	USA	Blockchain for patient data management
Gem Health	Blockchain in Healthcare	https://gem.co/	Commercial	USA	Blockchain for healthcare data sharing
GE Healthcare Edison	Medical Imaging & AI	https://www.gehealthcare.com/edison	Commercial	USA	AI-driven medical imaging and diagnostics platform
Siemens Healthineers AI-Rad Companion	Medical Imaging & AI	https://www.siemens-healthineers.com/en-us/radiology/ai-rad-companion	Commercial	Germany	AI solutions for radiology
PathAI	Medical Imaging & AI	https://www.pathai.com/	Commercial	USA	AI-powered pathology diagnostics
Arterys	Medical Imaging & AI	https://www.arterys.com/	Commercial	USA	Cloud-based medical imaging analytics
Tempus	Precision Medicine	https://www.tempus.com/	Commercial	USA	AI-driven precision medicine and clinical data
IBM Watson Health	AI & Data Analytics	https://www.ibm.com/watson/health	Commercial	USA	AI solutions for healthcare data analytics
Aidoc	Medical Imaging & AI	https://www.aidoc.com/	Commercial	USA	AI for medical imaging diagnostics
Zebra Medical Vision	Medical Imaging & AI	https://www.zebra-med.com/	Commercial	Israel	AI for radiology and medical imaging
Qure.ai	Medical Imaging & AI	https://qure.ai/	Commercial	India	AI-powered medical imaging solutions
H2O.ai	AI & Machine Learning	https://www.h2o.ai/	Commercial	USA	AI and machine learning platform for healthcare
Informatica	Data Integration	https://www.informatica.com/	Commercial	USA	Data integration and management for healthcare
NextGen Mirth Connect (formerly Mirth Connect)	Data Integration	https://www.nextgen.com/products-and-services/integration-engine	Commercial	USA	Health data integration engine
Orion Health	Data Integration	https://orionhealth.com/	Commercial	New Zealand	Health information exchange and population health
Redox	Data Integration	https://www.redoxengine.com/	Commercial	USA	API for healthcare data integration
Seqster	Health Data Aggregation	https://seqster.com/	Commercial	USA	Aggregation of personal health data
Medable	Clinical Trials & Data Exchange	https://www.medable.com/	Commercial	USA	Platform for decentralized clinical trials
Cohort	Health Data Management	https://www.cohortiq.com/	Commercial	Canada	Data management for healthcare organizations
CipherHealth	Patient Engagement & Data Integration	https://cipherhealth.com/	Commercial	USA	Patient engagement and care coordination
Health Catalyst	Data Analytics & Integration	https://www.healthcatalyst.com/	Commercial	USA	Data warehousing and analytics platform
Medisafe	Medication Management	https://medisafe.com/	Commercial	USA	Digital medication management
Xealth	Digital Health Prescriptions	https://xealth.com/	Commercial	USA	Digital health prescription platform
CureMetrix	Medical Imaging & AI	https://www.curemetrix.com/	Commercial	USA	AI for mammography and breast cancer detection
Intelligent Medical Objects (IMO)	Clinical Terminology Solutions	https://www.e-imo.com/	Commercial	USA	Medical terminology solutions for EHRs
Redoc	Medical Documentation	https://redoc.com/	Commercial	USA	Clinical documentation software
Verana Health	Data Analytics & Integration	https://veranahealth.com/	Commercial	USA	Data analytics platform for healthcare
Innovaccer	Data Integration & Analytics	https://www.innovaccer.com/	Commercial	USA	Healthcare data integration and analytics
Dryad	Data Sharing Repository	https://datadryad.org/	Academic	USA	Open data repository for scientific and medical data
Figshare	Data Sharing Repository	https://figshare.com/	Academic	UK	Open data sharing platform for research
Zenodo	Data Sharing Repository	https://zenodo.org/	Academic	Europe	Open data repository for researchers
Biostudies Database	Data Sharing Repository	https://www.ebi.ac.uk/biostudies/	Academic	Europe	Repository for biological study data
ICPSR	Data Sharing Repository	https://www.icpsr.umich.edu/	Academic	USA	Social science and medical data archive
dbGaP	Data Sharing Repository	https://www.ncbi.nlm.nih.gov/gap/	Government	USA	Genotype and phenotype data sharing
GDC	Data Sharing Repository	https://gdc.cancer.gov/	Government	USA	Genomic data for cancer research
NIMH Data Archive	Data Sharing Repository	https://data-archive.nimh.nih.gov/	Government	USA	Data archive for mental health research
Synapse	Data Sharing Repository	https://www.synapse.org/	Academic	USA	Platform for data sharing in health research
OpenNeuro	Data Sharing Repository	https://openneuro.org/	Academic	USA	Platform for sharing neuroimaging data
HealthData.gov	Data Sharing Repository	https://healthdata.gov/	Government	USA	Open data from U.S. health departments
InterSystems HealthShare	Data Integration	https://www.intersystems.com/products/healthshare/	Commercial	USA	Health information exchange and data integration
UK Data Service	Data Sharing Repository	https://www.ukdataservice.ac.uk/	Government/Academic	UK	Repository for social and medical research data
EGA (European Genome-phenome Archive)	Data Sharing Repository	https://ega-archive.org/	Academic	Europe	Archive for genomic and phenotypic data
PLOS ONE Data Repository	Data Sharing Repository	https://journals.plos.org/plosone/static/dataAvailability	Academic	USA	Repository for research data supporting publications
Dataverse	Data Sharing Repository	https://dataverse.org/	Academic	USA	Open data repository for research data
ICPSR	Data Sharing Repository	https://www.icpsr.umich.edu/	Academic	USA	Social science and medical data archive
PhysioNet	Data Sharing Repository	https://physionet.org/	Academic	USA	Repository for complex physiologic signals
DataCite	Data Sharing Repository	https://www.datacite.org/	Academic	Germany	DOI registry for research data
OSF (Open Science Framework)	Data Sharing Repository	https://osf.io/	Academic	USA	Open platform for research data and collaboration
Re3data	Data Sharing Repository	https://www.re3data.org/	Academic	Germany	Registry of research data repositories
Mendeley Data	Data Sharing Repository	https://data.mendeley.com/	Academic	UK	Platform for sharing and accessing research data
Kaggle Datasets	Data Sharing Repository	https://www.kaggle.com/datasets	Commercial	USA	Platform for data science and machine learning datasets
FAIRsharing	Data Sharing Repository	https://fairsharing.org/	Academic	UK	Curated information on data standards and databases
LONI Image Data Archive	Data Sharing Repository	http://ida.loni.usc.edu/	Academic	USA	Neuroimaging data archive
XNAT (Extensible Neuroimaging Archive Toolkit)	Data Sharing Repository	https://www.xnat.org/	Academic	USA	Platform for managing neuroimaging and related data
Cancer Imaging Archive (TCIA)	Data Sharing Repository	https://www.cancerimagingarchive.net/	Government	USA	Cancer imaging data repository
OpenICPSR	Data Sharing Repository	https://www.openicpsr.org/openicpsr/	Academic	USA	Open-access data repository
SHARE (SHAring Research Data)	Data Sharing Repository	https://www.share-research.org/	Academic	USA	Platform for sharing and discovering research data
DANS (Data Archiving and Networked Services)	Data Sharing Repository	https://dans.knaw.nl/en	Academic	Netherlands	Repository for archiving and sharing research data
CLARIN	Data Sharing Repository	https://www.clarin.eu/	Academic	Europe	Language resources and technology data sharing
ImmPort	Data Sharing Repository	https://www.immport.org/	Government	USA	Immunology data repository
OpenTrials	Data Sharing Repository	https://opentrials.net/	Academic	UK	Platform for accessing clinical trials data
Vivli	Data Sharing Repository	https://vivli.org/	Non-Profit	USA	Platform for sharing clinical trial data
Neuroscience Information Framework (NIF)	Data Sharing Repository	https://neuinfo.org/	Academic	USA	Neuroscience data repository
UK Biobank	Data Sharing Repository	https://www.ukbiobank.ac.uk/	Government/Academic	UK	Large-scale biomedical database
Data Dryad	Data Sharing Repository	https://datadryad.org/	Academic	USA	Open data repository for scientific and medical data
ClinicalTrials.gov	Data Sharing Repository	https://clinicaltrials.gov/	Government	USA	Registry of clinical trials
AMP-AD Knowledge Portal	Data Sharing Repository	https://www.synapse.org/#!Synapse	Academic	USA	Alzheimer’s research data platform
CDA (Cancer Data Access System)	Data Sharing Repository	https://biospecimens.cancer.gov/	Government	USA	Cancer biospecimen and clinical data
Alzheimer’s Disease Neuroimaging Initiative (ADNI)	Data Sharing Repository	http://adni.loni.usc.edu/	Academic	USA	Alzheimer’s disease neuroimaging data
BioLINCC (Biologic Specimen and Data Repository Information Coordinating Center)	Data Sharing Repository	https://biolincc.nhlbi.nih.gov/	Government	USA	Biologic specimen and data repository
NDAR (National Database for Autism Research)	Data Sharing Repository	https://ndar.nih.gov/	Government	USA	Autism research data repository
Child Mind Institute Data Exchange	Data Sharing Repository	https://childmind.org/research/data-exchange/	Non-Profit	USA	Mental health data sharing platform
Project Data Sphere	Data Sharing Repository	https://www.projectdatasphere.org/	Non-Profit	USA	Oncology data sharing platform
Immune Tolerance Network (ITN) TrialShare	Data Sharing Repository	https://www.itntrialshare.org/	Non-Profit	USA	Immunology clinical trials data sharing
Swiss Personalized Health Network (SPHN)	Data Sharing Repository	https://sphn.ch/	Government	Switzerland	Personalized health data sharing platform
eTRIKS		Data Sharing Repository		https://www.etriks.org/EU Open Data Portal				Academic
Epic Systems Corporation		Health Records		https://www.epic.com				Commercial
Cerner Corporation		Health Records		https://www.cerner.com				Commercial
Allscripts Healthcare Solutions		Health Records		https://www.allscripts.com				Commercial
InterSystems Corporation		Health Records and Data Integration		https://www.intersystems.com				Commercial
Oracle Health (formerly Cerner)		Health Records		https://www.oracle.com/industries/healthcare				Commercial
Health Catalyst		Data Analytics and Health Records		https://www.healthcatalyst.com				Commercial
Athenahealth		Health Records		https://www.athenahealth.com				Commercial
NextGen Healthcare		Health Records		https://www.nextgen.com				Commercial
eClinicalWorks		Health Records		https://www.eclinicalworks.com				Commercial
Meditech		Health Records		https://www.meditech.com				Commercial
McKesson Corporation		Health Records and Data Solutions		https://www.mckesson.com				Commercial
GE Healthcare		Health Records		https://www.gehealthcare.com				Commercial
Greenway Health		Health Records		https://www.greenwayhealth.com				Commercial
Practice Fusion		Health Records		https://www.practicefusion.com				Commercial
CareCloud		Health Records		https://www.carecloud.com				Commercial
AdvancedMD		Health Records		https://www.advancedmd.com				Commercial
DrChrono		Health Records		https://www.drchrono.com				Commercial
CureMD		Health Records		https://www.curemd.com				Commercial
Quest Diagnostics Care360		Health Records		https://www.care360.com				Commercial
IBM Watson Health		Health Analytics and Data Sharing		https://www.ibm.com/watson-health				Commercial
Philips Healthcare		Health Records and Medical Devices		https://www.philips.com/healthcare				Commercial
Siemens Healthineers		Health Records and Medical Imaging		https://www.siemens-healthineers.com				Commercial
Change Healthcare		Health Records and Revenue Cycle		https://www.changehealthcare.com				Commercial
NextGate		Health Information Exchange		https://www.nextgate.com				Commercial
Health Gorilla		Health Records and Data Integration		https://www.healthgorilla.com				Commercial
Orion Health		Health Information Exchange		https://www.orionhealth.com				Commercial
Redox		Data Integration		https://www.redoxengine.com				Commercial
Surescripts		Health Information Network		https://www.surescripts.com				Commercial
Virence Health (now part of athenahealth)		Health Records		https://www.athenahealth.com				Commercial
Netsmart Technologies		Health Records and Behavioral Health		https://www.ntst.com				Commercial
Zoeticx		Health Records and Data Integration		https://www.zoeticx.com				Commercial
PointClickCare		Health Records and Senior Care		https://www.pointclickcare.com				Commercial
CompuGroup Medical		Health Records		https://www.cgm.com				Commercial
INFINITT North America		Health Records and Imaging		https://www.infinittna.com				Commercial
4medica		Health Information Exchange		https://www.4medica.com				Commercial
Edifecs		Health Information Management		https://www.edifecs.com				Commercial
Lyniate (formerly Rhapsody)		Health Data Integration		https://www.lyniate.com				Commercial
Medicity		Health Information Exchange		https://www.medicity.com				Commercial
WellSky		Health Information Management		https://www.wellsky.com				Commercial
eMDs		Health Records		https://www.emds.com				Commercial
Ambra Health		Medical Imaging and Data Sharing		https://www.ambrahealth.com				Commercial
Verato	https://www.verato.com	Commercial	USA	Provides identity resolution services for healthcare
Certify Data Systems	https://www.certifyhealth.com	Commercial	USA	Health information exchange solutions
ZeOmega	https://www.zeomega.com	Commercial	USA	Population health management solutions
TriZetto Provider Solutions	https://www.trizetto.com	Commercial	USA	Healthcare IT solutions including EHR and practice management
Healthjump	https://www.healthjump.com	Commercial	USA	Data integration and interoperability solutions
CliniSync	https://www.clinisync.org	Non-Profit	USA	Health information exchange network
Kno2	https://www.kno2.com	Commercial	USA	Health information exchange and interoperability
RosettaHealth	https://www.rosettahealth.com	Commercial	USA	Health data exchange solutions
Sandlot Solutions	https://www.sandlotsolutions.com	Commercial	USA	Health information exchange and analytics
Diameter Health	https://www.diameterhealth.com	Commercial	USA	Health data optimization and analytics
Orion Health	https://www.orionhealth.com	Commercial	New Zealand	Health information exchange and data integration
Holon Solutions	https://www.holonsolutions.com	Commercial	USA	Health IT solutions focusing on data integration
Lumeris	https://www.lumeris.com	Commercial	USA	Value-based care and population health management
Lightbeam Health Solutions	https://www.lightbeamhealth.com	Commercial	USA	Population health management solutions
Health Catalyst	https://www.healthcatalyst.com	Commercial	USA	Data analytics and decision support tools
Cerner	https://www.cerner.com	Commercial	USA	EHR and health information technology
Redox	https://www.redoxengine.com	Commercial	USA	Data integration and interoperability
CareEvolution	https://www.careevolution.com	Commercial	USA	Health information exchange and data aggregation
Ambra Health	https://www.ambrahealth.com	Commercial	USA	Medical imaging and data sharing
NextGate	https://www.nextgate.com	Commercial	USA	Enterprise master patient index (EMPI) solutions
HealthVerity	https://www.healthverity.com	Commercial	USA	Data exchange and interoperability
eClinicalWorks	https://www.eclinicalworks.com	Commercial	USA	EHR and practice management solutions
Greenway Health	https://www.greenwayhealth.com	Commercial	USA	EHR and practice management solutions
Netsmart Technologies	https://www.ntst.com	Commercial	USA	EHR and health IT solutions for behavioral health
InterSystems	https://www.intersystems.com	Commercial	USA	Health information exchange and data integration
WellSky	https://www.wellsky.com	Commercial	USA	Software for healthcare and social services
IBM Watson Health	https://www.ibm.com/watson-health	Commercial	USA	AI and data analytics for healthcare
Lyniate	https://www.lyniate.com	Commercial	USA	Data integration and interoperability
CompuGroup Medical	https://www.cgm.com	Commercial	Germany	EHR and practice management solutions
4medica	https://www.4medica.com	Commercial	USA	Health information exchange and data management
Medicity	https://www.medicity.com	Commercial	USA	Health information exchange and data analytics
Virence Health (now part of athenahealth)	https://www.athenahealth.com	Commercial	USA	EHR and practice management solutions
INFINITT North America	https://www.infinittna.com	Commercial	USA	Medical imaging and information management
Philips Healthcare	https://www.philips.com/healthcare	Commercial	Netherlands	Healthcare technology and EHR solutions
Siemens Healthineers	https://www.siemens-healthineers.com	Commercial	Germany	Medical technology company offering EHR and imaging solutions
McKesson Corporation	https://www.mckesson.com	Commercial	USA	Healthcare services and information technology
Edifecs	https://www.edifecs.com	Commercial	USA	Healthcare information management and data integration
PointClickCare	https://www.pointclickcare.com	Commercial	USA	EHR and care management solutions for senior care
Change Healthcare	https://www.changehealthcare.com	Commercial	USA	Healthcare technology company focusing on EHR and revenue cycle management
CureMD	https://www.curemd.com		Commercial		USA	EHR, practice management, and medical billing solutions
NextGen Healthcare	https://www.nextgen.com	Commercial	USA	EHR and practice management solutions
Meditech	https://www.meditech.com	Commercial	USA	EHR solutions
CareCloud	https://www.carecloud.com	Commercial	USA	EHR and practice management solutions
AdvancedMD	https://www.advancedmd.com	Commercial	USA	EHR and practice management solutions
DrChrono	https://www.drchrono.com	Commercial	USA	EHR and practice management solutions
100 major open medical data exchange platforms involves identifying platforms that provide open standards, interoperability, and open-source solutions for healthcare data exchange. Here is a detailed list:
FHIR (Fast Healthcare Interoperability Resources) - HL7
https://www.hl7.org/fhir
OpenMRS (Open Medical Record System)
https://openmrs.org
OpenEMR
https://www.open-emr.org
Mirth Connect
https://www.nextgen.com/products-and-services/integration-engine
OpenEHR
https://www.openehr.org
OSCAR EMR
https://oscaremr.com
EHRBase
https://ehrbase.org
SMART on FHIR
https://smarthealthit.org
HAPI FHIR
https://hapifhir.io
OSEHRA (Open Source Electronic Health Record Alliance)
https://www.osehra.org
Project Buendia
https://projectbuendia.org
GNU Health
https://www.gnuhealth.org
VistA (Veterans Health Information Systems and Technology Architecture)
https://www.va.gov/vista_monograph
Elexis
https://www.elexis.info
PulseTile
https://www.pulsetile.com
Medsphere OpenVista
https://www.medsphere.com/products/openvista
Solismed
https://www.solismed.com
Bahmni
https://www.bahmni.org
ChEMBL
https://www.ebi.ac.uk/chembl
cTAKES (Clinical Text Analysis and Knowledge Extraction System)
https://ctakes.apache.org
EteRNA
https://www.eternagame.org
Sana
https://www.sana.mit.edu
DHIS2 (District Health Information Software)
https://www.dhis2.org
ODK (Open Data Kit)
https://opendatakit.org
REDCap (Research Electronic Data Capture)
https://projectredcap.org
PEPFAR
https://www.pepfar.gov
i2b2 (Informatics for Integrating Biology and the Bedside)
https://www.i2b2.org
TranSMART
https://transmartfoundation.org
Genomics England Data Platform
https://www.genomicsengland.co.uk
SeqWare
https://seqware.github.io
OpenSpecimen
https://www.openspecimen.org
CaTissue
https://www.cacorepackage.org
XNAT (The Extensible Neuroimaging Archive Toolkit)
https://www.xnat.org
OpenClinica
https://www.openclinica.com
LabKey Server
https://www.labkey.org
ClarityNLP
https://claritynlp.health
CIRRO (Clinical Investigation and Research Repository)
https://www.cirro.com
ODI (Open Data Institute)
https://theodi.org
Bioportal
https://bioportal.bioontology.org
OpenSpecimen
https://www.openspecimen.org
BRISSKit
https://www.brisskit.le.ac.uk
PhysioNet
https://physionet.org
Observational Health Data Sciences and Informatics (OHDSI)
https://www.ohdsi.org
OMOP (Observational Medical Outcomes Partnership)
https://omop.org
OMICS Data Platform
https://www.omicsdi.org
Personal Health Train
https://www.dtls.nl/fair-data/personal-health-train
OpenCGA
https://www.opencb.org/opencga
GEMINI (Generalized Microbiome Data Integration Initiative)
https://gemini-bioinformatics.org
ArrayExpress
https://www.ebi.ac.uk/arrayexpress
GISAID
https://www.gisaid.org
Broad Institute's Single Cell Portal
https://singlecell.broadinstitute.org/single_cell
OpenEHR
https://www.openehr.org
OHDSI
https://www.ohdsi.org
Bioinformatics.ca
https://bioinformatics.ca
Human Cell Atlas Data Coordination Platform
https://data.humancellatlas.org
Plink
https://www.cog-genomics.org/plink
Bioconductor
https://www.bioconductor.org
Galaxy
https://galaxyproject.org
InterMine
https://intermine.org
Weka
https://www.cs.waikato.ac.nz/ml/weka
Orange
https://orange.biolab.si
KNIME
https://www.knime.com
Sage Bionetworks Synapse
https://www.synapse.org
TCGA (The Cancer Genome Atlas)
https://www.cancer.gov/tcga
Elasticsearch
https://www.elastic.co
Kibana
https://www.elastic.co/kibana
Logstash
https://www.elastic.co/logstash
DataSHIELD
https://www.datashield.ac.uk
OHDSI
https://www.ohdsi.org
BioMart
https://www.biomart.org
Open Targets
https://www.opentargets.org
GEO (Gene Expression Omnibus)
https://www.ncbi.nlm.nih.gov/geo
SRA (Sequence Read Archive)
https://www.ncbi.nlm.nih.gov/sra
ENA (European Nucleotide Archive)
https://www.ebi.ac.uk/ena
ArrayExpress
https://www.ebi.ac.uk/arrayexpress
ENSEMBL
https://www.ensembl.org
FlyBase
https://flybase.org
WormBase
https://www.wormbase.org
UCSC Genome Browser
https://genome.ucsc.edu
ISCN (International Society for Clinical Nutrition)
https://www.theisn.org
PSICQUIC
https://www.ebi.ac.uk/Tools/webservices/psicquic/view
PDB (Protein Data Bank)
https://www.rcsb.org
UniProt
https://www.uniprot.org
Reactome
https://reactome.org
Pathway Commons
https://www.pathwaycommons.org
BioModels
https://www.ebi.ac.uk/biomodels
DrugBank
https://www.drugbank.ca
PubChem
https://pubchem.ncbi.nlm.nih.gov
ChemSpider
https://www.chemspider.com
ChEBI (Chemical Entities of Biological Interest)
https://www.ebi.ac.uk/chebi
ChEMBL
https://www.ebi.ac.uk/chembl
DrugCentral
https://drugcentral.org
OpenPHACTS
https://www.openphacts.org
NCBI (National Center for Biotechnology Information)
https://www.ncbi.nlm.nih.gov
EBI (European Bioinformatics Institute)
https://www.ebi.ac.uk
DNAnexus
https://www.dnanexus.com
Google Cloud Healthcare API
https://cloud.google.com/healthcare
Microsoft Azure Health Data Services
https://azure.microsoft.com/en-us/solutions/healthcare
AWS HealthLake - https://aws.amazon.com/healthlake
100 major academic medical data exchange platforms involves identifying platforms used for research, clinical trials, and academic collaborations. These platforms facilitate the sharing and analysis of medical data within the academic and research communities. Here is a detailed list:
· NIH Data Sharing Repositories
https://www.nih.gov/research-training/nih-data-sharing-repositories
· NCI Genomic Data Commons
https://gdc.cancer.gov
· All of Us Research Hub
https://www.researchallofus.org
· dbGaP (Database of Genotypes and Phenotypes)
https://www.ncbi.nlm.nih.gov/gap
· PhysioNet
https://physionet.org
· EGA (European Genome-phenome Archive)
https://ega-archive.org
· UK Biobank
https://www.ukbiobank.ac.uk
· Human Connectome Project
https://www.humanconnectome.org
· Human Cell Atlas Data Coordination Platform
https://data.humancellatlas.org
· Cancer Imaging Archive
https://www.cancerimagingarchive.net
· TCGA (The Cancer Genome Atlas)
https://www.cancer.gov/tcga
· The Cancer Proteome Atlas (TCPA)
https://tcpaportal.org
· OpenNeuro
https://openneuro.org
· XNAT (The Extensible Neuroimaging Archive Toolkit)
https://www.xnat.org
· ADNI (Alzheimer's Disease Neuroimaging Initiative)
https://adni.loni.usc.edu
· OASIS (Open Access Series of Imaging Studies)
https://www.oasis-brains.org
· Enigma Consortium
http://enigma.ini.usc.edu
· Pediatric Brain Tumor Atlas
https://cbtn.org/explore-data
· ICGC (International Cancer Genome Consortium)
https://icgc.org
· Blue Button
https://www.healthit.gov/topic/health-it-initiatives/blue-button
· OpenEHR
https://www.openehr.org
· Observational Health Data Sciences and Informatics (OHDSI)
https://www.ohdsi.org
· ClinicalTrials.gov
https://clinicaltrials.gov
· Vivli
https://vivli.org
· Project Data Sphere
https://www.projectdatasphere.org
· Yale Open Data Access (YODA) Project
https://yoda.yale.edu
· Dryad
https://datadryad.org
· Zenodo
https://zenodo.org
· Figshare
https://figshare.com
· GigaDB
http://gigadb.org
· Dataverse
https://dataverse.org
· BioSamples
https://www.ebi.ac.uk/biosamples
· Gene Expression Omnibus (GEO)
https://www.ncbi.nlm.nih.gov/geo
· ArrayExpress
https://www.ebi.ac.uk/arrayexpress
· SRA (Sequence Read Archive)
https://www.ncbi.nlm.nih.gov/sra
· ENA (European Nucleotide Archive)
https://www.ebi.ac.uk/ena
· GenBank
https://www.ncbi.nlm.nih.gov/genbank
· GISAID
https://www.gisaid.org
· CIMAC-CIDC (Cancer Immunologic Data Commons)
https://cimac-network.org
· CBioPortal for Cancer Genomics
http://cbioportal.org
· Proteomics Identifications Database (PRIDE)
https://www.ebi.ac.uk/pride
· Metabolomics Workbench
https://www.metabolomicsworkbench.org
· Human Metabolome Database
https://hmdb.ca
· NURSA Data Portal
https://www.nursa.org/nursa/datasets
· FlyBase
https://flybase.org
· WormBase
https://www.wormbase.org
· ZFIN (Zebrafish Information Network)
https://zfin.org
· Genomic Data Commons
https://gdc.cancer.gov
· Imaging Data Commons
https://imaging.datacommons.cancer.gov
· BioProject
https://www.ncbi.nlm.nih.gov/bioproject
· BioSample
https://www.ncbi.nlm.nih.gov/biosample
· BioStudies
https://www.ebi.ac.uk/biostudies
· PubChem
https://pubchem.ncbi.nlm.nih.gov
· PDB (Protein Data Bank)
https://www.rcsb.org
· UniProt
https://www.uniprot.org
· KEGG (Kyoto Encyclopedia of Genes and Genomes)
https://www.genome.jp/kegg
· Reactome
https://reactome.org
· BioModels
https://www.ebi.ac.uk/biomodels
· PDBe (Protein Data Bank in Europe)
https://www.ebi.ac.uk/pdbe
· CPTAC (Clinical Proteomic Tumor Analysis Consortium)
https://proteomics.cancer.gov/programs/cptac
· TopMed
https://topmed.nhlbi.nih.gov
· BIC (Brain Imaging Center)
https://bic.mni.mcgill.ca
· European Bioinformatics Institute (EBI)
https://www.ebi.ac.uk
· Australian Bioinformatics Commons
https://www.biocommons.org.au
· BioSamples
https://www.ebi.ac.uk/biosamples
· GTEx (Genotype-Tissue Expression)
https://gtexportal.org/home
· ImmPort (Immunology Database and Analysis Portal)
https://www.immport.org
· EHDEN (European Health Data & Evidence Network)
https://www.ehden.eu
· Health Data Research UK
https://www.hdruk.ac.uk
· MIDRC (Medical Imaging and Data Resource Center)
https://midrc.org
· NIH Data Commons
https://commonfund.nih.gov/dataecosystem
· Human Tumor Atlas Network
https://humantumoratlas.org
· The Children's Hospital of Philadelphia Research Institute
https://research.chop.edu
· Cancer Data Service
https://datashare.nci.nih.gov
· ITCR (Informatics Technology for Cancer Research)
https://itcr.cancer.gov
· N3C (National COVID Cohort Collaborative)
https://ncats.nih.gov/n3c
· ANVIL (Genomic Data Analysis Platform)
https://anvil.terra.bio
· BRAIN Initiative Cell Census Network (BICCN)
https://biccn.org
· NIH Human Microbiome Project
https://www.hmpdacc.org
· BD2K (Big Data to Knowledge)
https://commonfund.nih.gov/bd2k
· AMP-AD (Accelerating Medicines Partnership - Alzheimer's Disease)
https://ampadportal.org
· Ma'ayan Lab Data Catalog
https://amp.pharm.mssm.edu/data
· OpenTopography
https://www.opentopography.org
· NIDDK Central Repository
https://repository.niddk.nih.gov
· NIH Clinical Center
https://clinicalcenter.nih.gov
· Center for Expanded Data Annotation and Retrieval (CEDAR)
https://metadatacenter.org
· NEI Data Commons
https://neicommons.nei.nih.gov
· National Heart, Lung, and Blood Institute (NHLBI) Data Repository
https://biolincc.nhlbi.nih.gov/home
· GeneNetwork
https://www.genenetwork.org
· OncoMX
https://oncomx.org
· NDAR (National Database for Autism Research)
https://ndar.nih.gov
· SchizConnect
http://schizconnect.org
· NeuroMorpho.Org
http://neuromorpho.org
· CoRR (Consortium for Reliability and Reproducibility)
http://fcon_1000.projects.nitrc.org/indi/CoRR/html
· ABIDE (Autism Brain Imaging Data Exchange)
http://fcon_1000.projects.nitrc.org/indi/abide
· OpenPain
https://openpain.org
· PROMIS (Patient-Reported Outcomes Measurement Information System)
http://www.healthmeasures.net/explore-measurement-systems/promis
· SPARC (Stimulating Peripheral Activity to Relieve Conditions)
https://sparc.science
· LONI (Laboratory of Neuro Imaging) Image Data Archive
https://ida.loni.usc.edu
· AD Knowledge Portal - https://adknowledgeportal.synapse.org
